# Supplementary material for: Ozone Treatment for the Management of Caries in Primary Dentition: A Systematic Review of Clinical Studies
Source: Dent J (Basel). 2024 Mar 6;12(3):69. doi: 10.3390/dj12030069 (PMC10969751; doi:10.3390/dj12030069)
Supplement: Supplementary file 1 [file dentistry-12-00069-s001.zip]

Archive with 1 entries (1 files):
- dentistry-2868002-supplementary.pdf
